# Supplementary material for: Protein Data Bank: A Comprehensive Review of 3D Structure Holdings and Worldwide Utilization by Researchers, Educators, and Students
Source: Biomolecules. 2022 Oct 4;12(10):1425. doi: 10.3390/biom12101425 (PMC9599165; doi:10.3390/biom12101425)
Supplement: Supplementary file 1 [file biomolecules-12-01425-s001.zip]

Archive with 1 entries (1 files):
- biomolecules-1917581-supplementary.pdf
